# Supplementary material for: Daily changes in phytoplankton lipidomes reveal mechanisms of energy storage in the open ocean
Source: Nat Commun. 2018 Dec 5;9:5179. doi: 10.1038/s41467-018-07346-z (PMC6281602; doi:10.1038/s41467-018-07346-z)
Supplement: Supplementary file 4 — Supplementary Data 1 [file 41467_2018_7346_MOESM4_ESM.xlsx]

## Sheet: Tabelle1
Supplementary Data file 1. Identified lipids using the LOBSTAHS processing pipeline. Lipids are identified by the “sum composition” of double bonds and acyl carbon atoms in each compound (e.g., DGCC-C32:1, rather than DGCC-C16:0−16:1). Also given are the measured mass, the calculated accurate mass and their offset in ppm.
Compound name	Elemental formula	LOBSTAHS database m/z	Measured m/z	LOBSTAHS database ppm match
DGCC-C28:0	C38H73N1O8	672.541	672.541	-0.231
DGCC-C29:0	C39H75N1O8	686.557	686.557	-0.327
DGCC-C30:0	C40H77N1O8	700.572	700.573	-0.496
DGCC-C31:0	C41H79N1O8	714.588	714.588	-0.596
DGCC-C36:0	C46H89N1O8	784.666	784.667	-0.528
DGCC-C39:0	C49H95N1O8	826.713	826.715	-2.14
DGCC-C30:1	C40H75N1O8	698.557	698.557	-0.554
DGCC-C32:1	C42H79N1O8	726.588	726.591	-4.587
DGCC-C32:2	C42H77N1O8	724.572	724.572	-0.332
DGCC-C34:2	C44H81N1O8	752.604	752.603	0.906
DGCC-C36:2	C46H85N1O8	780.635	780.635	0.365
DGCC-C38:2	C48H89N1O8	808.666	808.667	-0.672
DGCC-C27:3	C37H65N1O8	652.478	652.479	-0.782
DGCC-C31:3	C41H73N1O8	708.541	708.541	-0.45
DGCC-C32:3	C42H75N1O8	722.557	722.557	-0.583
DGCC-C34:3	C44H79N1O8	750.588	750.588	-0.165
DGCC-C47:3	C57H105N1O8	932.791	932.791	-0.061
DGCC-C26:4	C36H61N1O8	636.447	636.447	-0.576
DGCC-C27:4	C37H63N1O8	650.463	650.463	-0.446
DGCC-C33:4	C43H75N1O8	734.557	734.558	-2.084
DGCC-C34:4	C44H77N1O8	748.572	748.572	0.097
DGCC-C35:4	C45H79N1O8	762.588	762.587	0.606
DGCC-C36:4	C46H81N1O8	776.604	776.604	-0.218
DGCC-C37:4	C47H83N1O8	790.619	790.616	3.413
DGCC-C38:4	C48H85N1O8	804.635	804.635	0.228
DGCC-C33:5	C43H73N1O8	732.541	732.541	-0.778
DGCC-C34:5	C44H75N1O8	746.557	746.557	-0.279
DGCC-C36:5	C46H79N1O8	774.588	774.588	-0.159
DGCC-C37:5	C47H81N1O8	788.604	788.603	0.292
DGCC-C38:5	C48H83N1O8	802.619	802.619	0.537
DGCC-C27:6	C37H59N1O8	646.431	646.432	-0.49
DGCC-C33:6	C43H71N1O8	730.525	730.525	-0.252
DGCC-C35:6	C45H75N1O8	758.557	758.556	0.414
DGCC-C36:6	C46H77N1O8	772.572	772.572	-0.181
DGCC-C37:6	C47H79N1O8	786.588	786.589	-2.034
DGCC-C38:6	C48H81N1O8	800.604	800.604	-0.18
DGCC-C39:6	C49H83N1O8	814.619	814.619	0.097
DGCC-C40:6	C50H85N1O8	828.635	828.635	0.181
DGCC-C41:6	C51H87N1O8	842.65	842.651	-0.272
DGCC-C42:6	C52H89N1O8	856.666	856.666	0.407
DGCC-C44:6	C54H93N1O8	884.697	884.699	-1.996
DGCC-C46:6	C56H97N1O8	912.729	912.728	1.184
DGCC-C38:7	C48H79N1O8	798.588	798.588	0.286
DGCC-C40:7	C50H83N1O8	826.619	826.619	0.482
DGCC-C44:7	C54H91N1O8	882.682	882.682	-0.338
DGCC-C46:7	C56H95N1O8	910.713	910.714	-1.05
DGCC-C40:8	C50H81N1O8	824.604	824.605	-2.186
DGCC-C42:8	C52H85N1O8	852.635	852.633	2.339
DGCC-C44:8	C54H89N1O8	880.666	880.666	-0.259
DGCC-C45:8	C55H91N1O8	894.682	894.681	1.163
DGCC-C46:8	C56H93N1O8	908.697	908.698	-0.154
DGCC-C38:9	C48H75N1O8	794.557	794.554	3.1
DGCC-C40:9	C50H79N1O8	822.588	822.585	2.866
DGCC-C40:10	C50H77N1O8	820.572	820.573	-1.069
DGCC-C42:10	C52H81N1O8	848.604	848.603	0.401
DGCC-C44:10	C54H85N1O8	876.635	876.636	-1.035
DGCC-C40:11	C50H75N1O8	818.557	818.556	0.064
DGCC-C42:11	C52H79N1O8	846.588	846.588	-0.109
DGCC-C44:11	C54H83N1O8	874.619	874.619	-0.029
DGCC-C44:12	C54H81N1O8	872.604	872.604	-0.32
DGTS_DGTA-C26:0	C36H69N1O7	628.515	628.515	-0.393
DGTS_DGTA-C27:0	C37H71N1O7	642.53	642.53	0.249
DGTS_DGTA-C28:0	C38H73N1O7	656.546	656.546	-0.326
DGTS_DGTA-C29:0	C39H75N1O7	670.562	670.562	0.017
DGTS_DGTA-C29:0	C39H75N1O7	670.562	670.562	-0.371
DGTS_DGTA-C30:0	C40H77N1O7	684.577	684.577	-0.263
DGTS_DGTA-C31:0	C41H79N1O7	698.593	698.593	-0.327
DGTS_DGTA-C32:0	C42H81N1O7	712.609	712.608	0.35
DGTS_DGTA-C33:0	C43H83N1O7	726.624	726.624	-0.314
DGTS_DGTA-C34:0	C44H85N1O7	740.64	740.64	-0.51
DGTS_DGTA-C36:0	C46H89N1O7	768.671	768.671	0.014
DGTS_DGTA-C37:0	C47H91N1O7	782.687	782.687	0.331
DGTS_DGTA-C38:0	C48H93N1O7	796.702	796.703	-0.441
DGTS_DGTA-C42:0	C52H101N1O7	852.765	852.765	0.15
DGTS_DGTA-C28:1	C38H71N1O7	654.53	654.531	-0.957
DGTS_DGTA-C29:1	C39H73N1O7	668.546	668.546	-0.058
DGTS_DGTA-C30:1	C40H75N1O7	682.562	682.561	0.735
DGTS_DGTA-C31:1	C41H77N1O7	696.577	696.577	-0.263
DGTS_DGTA-C32:1	C42H79N1O7	710.593	710.593	-0.425
DGTS_DGTA-C33:1	C43H81N1O7	724.609	724.609	-0.13
DGTS_DGTA-C34:1	C44H83N1O7	738.624	738.624	0.214
DGTS_DGTA-C35:1	C45H85N1O7	752.64	752.64	-0.113
DGTS_DGTA-C36:1	C46H87N1O7	766.656	766.656	-0.036
DGTS_DGTA-C37:1	C47H89N1O7	780.671	780.671	0.076
DGTS_DGTA-C38:1	C48H91N1O7	794.687	794.687	-0.356
DGTS_DGTA-C40:1	C50H95N1O7	822.718	822.718	-0.262
DGTS_DGTA-C41:1	C51H97N1O7	836.734	836.734	-0.282
DGTS_DGTA-C43:1	C53H101N1O7	864.765	864.765	-0.323
DGTS_DGTA-C30:2	C40H73N1O7	680.546	680.546	-0.547
DGTS_DGTA-C31:2	C41H75N1O7	694.562	694.562	-1.138
DGTS_DGTA-C32:2	C42H77N1O7	708.577	708.578	-0.518
DGTS_DGTA-C33:2	C43H79N1O7	722.593	722.595	-3.159
DGTS_DGTA-C34:2	C44H81N1O7	736.609	736.609	-0.476
DGTS_DGTA-C35:2	C45H83N1O7	750.624	750.624	-0.163
DGTS_DGTA-C36:2	C46H85N1O7	764.64	764.64	-0.044
DGTS_DGTA-C37:2	C47H87N1O7	778.656	778.656	-0.197
DGTS_DGTA-C38:2	C48H89N1O7	792.671	792.671	-0.353
DGTS_DGTA-C30:3	C40H71N1O7	678.53	678.531	-0.261
DGTS_DGTA-C31:3	C41H73N1O7	692.546	692.549	-4.967
DGTS_DGTA-C32:3	C42H75N1O7	706.562	706.561	0.429
DGTS_DGTA-C32:3	C42H75N1O7	706.562	706.562	-0.377
DGTS_DGTA-C33:3	C43H77N1O7	720.577	720.578	-0.33
DGTS_DGTA-C34:3	C44H79N1O7	734.593	734.593	-0.435
DGTS_DGTA-C36:3	C46H83N1O7	762.624	762.624	-0.031
DGTS_DGTA-C32:4	C42H73N1O7	704.546	704.546	-0.236
DGTS_DGTA-C34:4	C44H77N1O7	732.577	732.577	0.109
DGTS_DGTA-C36:4	C46H81N1O7	760.609	760.609	-0.525
DGTS_DGTA-C38:4	C48H85N1O7	788.64	788.64	0.174
DGTS_DGTA-C42:4	C52H93N1O7	844.702	844.703	-0.765
DGTS_DGTA-C44:4	C54H97N1O7	872.734	872.734	-0.712
DGTS_DGTA-C34:5	C44H75N1O7	730.562	730.562	-0.239
DGTS_DGTA-C35:5	C45H77N1O7	744.577	744.58	-2.998
DGTS_DGTA-C36:5	C46H79N1O7	758.593	758.593	-0.013
DGTS_DGTA-C37:5	C47H81N1O7	772.609	772.609	-1.055
DGTS_DGTA-C38:5	C48H83N1O7	786.624	786.624	-0.249
DGTS_DGTA-C40:5	C50H87N1O7	814.656	814.656	-0.761
DGTS_DGTA-C42:5	C52H91N1O7	842.687	842.688	-0.796
DGTS_DGTA-C43:5	C53H93N1O7	856.702	856.703	-0.518
DGTS_DGTA-C44:5	C54H95N1O7	870.718	870.719	-0.749
DGTS_DGTA-C45:5	C55H97N1O7	884.734	884.734	-0.478
DGTS_DGTA-C36:6	C46H77N1O7	756.577	756.577	-0.288
DGTS_DGTA-C38:6	C48H81N1O7	784.609	784.609	-0.185
DGTS_DGTA-C39:6	C49H83N1O7	798.624	798.625	-1.495
DGTS_DGTA-C44:6	C54H93N1O7	868.702	868.703	-0.144
DGTS_DGTA-C32:7	C42H67N1O7	698.499	698.497	2.593
DGTS_DGTA-C33:7	C43H69N1O7	712.515	712.513	2.42
DGTS_DGTA-C34:7	C44H71N1O7	726.53	726.529	2.259
DGTS_DGTA-C35:7	C45H73N1O7	740.546	740.544	2.397
DGTS_DGTA-C36:7	C46H75N1O7	754.562	754.561	0.908
DGTS_DGTA-C37:7	C47H77N1O7	768.577	768.575	2.884
DGTS_DGTA-C38:7	C48H79N1O7	782.593	782.593	-0.253
DGTS_DGTA-C40:7	C50H83N1O7	810.624	810.625	-0.639
DGTS_DGTA-C41:7	C51H85N1O7	824.64	824.64	0.188
DGTS_DGTA-C33:8	C43H67N1O7	710.499	710.497	2.935
DGTS_DGTA-C34:8	C44H69N1O7	724.515	724.512	3.123
DGTS_DGTA-C35:8	C45H71N1O7	738.53	738.528	2.728
DGTS_DGTA-C36:8	C46H73N1O7	752.546	752.546	-0.326
DGTS_DGTA-C37:8	C47H75N1O7	766.562	766.56	2.727
DGTS_DGTA-C38:8	C48H77N1O7	780.577	780.578	-0.532
DGTS_DGTA-C39:8	C49H79N1O7	794.593	794.591	2.317
DGTS_DGTA-C40:8	C50H81N1O7	808.609	808.608	0.597
DGTS_DGTA-C42:8	C52H85N1O7	836.64	836.64	-0.018
DGTS_DGTA-C38:9	C48H75N1O7	778.562	778.562	-0.593
DGTS_DGTA-C40:9	C50H79N1O7	806.593	806.593	-0.15
DGTS_DGTA-C42:9	C52H83N1O7	834.624	834.625	-0.763
DGTS_DGTA-C44:9	C54H87N1O7	862.656	862.655	0.267
DGTS_DGTA-C38:10	C48H73N1O7	776.546	776.546	-0.166
DGTS_DGTA-C40:10	C50H77N1O7	804.577	804.577	-0.209
DGTS_DGTA-C42:10	C52H81N1O7	832.609	832.609	-0.396
DGTS_DGTA-C44:10	C54H85N1O7	860.64	860.64	-0.179
DGTS_DGTA-C40:11	C50H75N1O7	802.562	802.563	-2.23
DGTS_DGTA-C42:11	C52H79N1O7	830.593	830.593	-0.266
DGTS_DGTA-C44:11	C54H83N1O7	858.624	858.625	-0.647
DGTS_DGTA-C44:12	C54H81N1O7	856.609	856.609	-0.554
DNPPE	C43H76N3O12P1	875.55	875.551	-0.364
PC-C28:0	C36H72N1O8P1	678.507	678.507	-0.559
PC-C29:0	C37H74N1O8P1	692.522	692.523	-0.513
PC-C30:0	C38H76N1O8P1	706.538	706.539	-0.761
PC-C31:0	C39H78N1O8P1	720.554	720.554	0.108
PC-C32:0	C40H80N1O8P1	734.569	734.571	-1.724
PC-C33:0	C41H82N1O8P1	748.585	748.584	1.6
PC-C34:0	C42H84N1O8P1	762.601	762.6	0.312
PC-C36:0	C44H88N1O8P1	790.632	790.631	1.727
PC-C38:0	C46H92N1O8P1	818.663	818.662	1.752
PC-C40:0	C48H96N1O8P1	846.695	846.693	1.628
PC-C26:1	C34H66N1O8P1	648.46	648.46	-0.79
PC-C27:1	C35H68N1O8P1	662.476	662.476	-0.551
PC-C28:1	C36H70N1O8P1	676.491	676.491	-0.466
PC-C29:1	C37H72N1O8P1	690.507	690.507	-0.516
PC-C30:1	C38H74N1O8P1	704.522	704.523	-0.477
PC-C31:1	C39H76N1O8P1	718.538	718.538	-0.083
PC-C32:1	C40H78N1O8P1	732.554	732.554	-0.543
PC-C33:1	C41H80N1O8P1	746.569	746.57	-0.74
PC-C34:1	C42H82N1O8P1	760.585	760.586	-1.242
PC-C35:1	C43H84N1O8P1	774.601	774.601	-0.945
PC-C36:1	C44H86N1O8P1	788.616	788.614	2.555
PC-C38:1	C46H90N1O8P1	816.648	816.646	1.867
PC-C40:1	C48H94N1O8P1	844.679	844.678	1.565
PC-C28:2	C36H68N1O8P1	674.476	674.476	-0.651
PC-C29:2	C37H70N1O8P1	688.491	688.492	-0.532
PC-C29:2	C37H70N1O8P1	688.491	688.492	-0.612
PC-C30:2	C38H72N1O8P1	702.507	702.507	-0.411
PC-C31:2	C39H74N1O8P1	716.522	716.523	-0.497
PC-C31:2	C39H74N1O8P1	716.522	716.523	-0.581
PC-C32:2	C40H76N1O8P1	730.538	730.538	-0.488
PC-C33:2	C41H78N1O8P1	744.554	744.554	0.08
PC-C34:2	C42H80N1O8P1	758.569	758.57	-0.56
PC-C35:2	C43H82N1O8P1	772.585	772.582	3.532
PC-C37:2	C45H86N1O8P1	800.616	800.617	-0.965
PC-C38:2	C46H88N1O8P1	814.632	814.632	0.195
PC-C40:2	C48H92N1O8P1	842.663	842.662	1.715
PC-C42:2	C50H96N1O8P1	870.695	870.693	2.325
PC-C48:2	C56H108N1O8P1	954.789	954.791	-2.353
PC-C27:3	C35H64N1O8P1	658.444	658.442	2.86
PC-C28:3	C36H66N1O8P1	672.46	672.458	3.248
PC-C29:3	C37H68N1O8P1	686.476	686.476	-0.554
PC-C30:3	C38H70N1O8P1	700.491	700.489	3.246
PC-C31:3	C39H72N1O8P1	714.507	714.507	-0.181
PC-C32:3	C40H74N1O8P1	728.522	728.52	2.789
PC-C33:3	C41H76N1O8P1	742.538	742.537	1.234
PC-C42:3	C50H94N1O8P1	868.679	868.679	0.387
PC-C29:4	C37H66N1O8P1	684.46	684.46	-0.359
PC-C29:4	C37H66N1O8P1	684.46	684.458	3.242
PC-C30:4	C38H68N1O8P1	698.476	698.473	3.772
PC-C31:4	C39H70N1O8P1	712.491	712.489	2.876
PC-C32:4	C40H72N1O8P1	726.507	726.505	2.831
PC-C33:4	C41H74N1O8P1	740.522	740.52	3.213
PC-C34:4	C42H76N1O8P1	754.538	754.538	0.766
PC-C35:4	C43H78N1O8P1	768.554	768.551	3.281
PC-C31:5	C39H68N1O8P1	710.476	710.476	-0.013
PC-C33:5	C41H72N1O8P1	738.507	738.507	-0.082
PC-C35:5	C43H76N1O8P1	766.538	766.536	2.846
PC-C35:5	C43H76N1O8P1	766.538	766.538	-0.449
PC-C37:5	C45H80N1O8P1	794.569	794.569	-0.006
PC-C38:5	C46H82N1O8P1	808.585	808.584	0.943
PC-C42:5	C50H90N1O8P1	864.648	864.646	1.563
PC-C33:6	C41H70N1O8P1	736.491	736.491	0.836
PC-C34:6	C42H72N1O8P1	750.507	750.507	-0.148
PC-C36:6	C44H76N1O8P1	778.538	778.538	-0.208
PC-C36:6	C44H76N1O8P1	778.538	778.538	-0.015
PC-C37:6	C45H78N1O8P1	792.554	792.554	-0.195
PC-C38:6	C46H80N1O8P1	806.569	806.57	-0.316
PC-C39:6	C47H82N1O8P1	820.585	820.587	-1.911
PC-C40:6	C48H84N1O8P1	834.601	834.601	-0.172
PC-C42:6	C50H88N1O8P1	862.632	862.632	-0.095
PC-C44:6	C52H92N1O8P1	890.663	890.666	-2.878
PC-C35:7	C43H72N1O8P1	762.507	762.507	-0.207
PC-C37:7	C45H76N1O8P1	790.538	790.539	-1.149
PC-C38:7	C46H78N1O8P1	804.554	804.554	-0.029
PC-C40:7	C48H82N1O8P1	832.585	832.585	0.044
PC-C41:7	C49H84N1O8P1	846.601	846.6	0.322
PC-C44:7	C52H90N1O8P1	888.648	888.647	0.385
PC-C37:8	C45H74N1O8P1	788.522	788.523	-0.32
PC-C38:8	C46H76N1O8P1	802.538	802.536	2.491
PC-C39:8	C47H78N1O8P1	816.554	816.553	0.46
PC-C40:8	C48H80N1O8P1	830.569	830.57	-0.254
PC-C41:8	C49H82N1O8P1	844.585	844.585	0.018
PC-C44:8	C52H88N1O8P1	886.632	886.632	-0.204
PC-C46:8	C54H92N1O8P1	914.663	914.662	1.837
PC-C38:9	C46H74N1O8P1	800.522	800.522	0.513
PC-C40:9	C48H78N1O8P1	828.554	828.554	-0.134
PC-C42:9	C50H82N1O8P1	856.585	856.583	2.841
PC-C38:10	C46H72N1O8P1	798.507	798.507	-0.388
PC-C40:10	C48H76N1O8P1	826.538	826.538	-0.228
PC-C42:10	C50H80N1O8P1	854.569	854.569	0.24
PC-C40:11	C48H74N1O8P1	824.522	824.523	-0.389
PC-C42:11	C50H78N1O8P1	852.554	852.554	-0.181
PC-C44:12	C52H80N1O8P1	878.569	878.57	-0.207
PE-C26:0	C31H62N1O8P1	608.429	608.429	-0.32
PE-C27:0	C32H64N1O8P1	622.444	622.445	-0.55
PE-C28:0	C33H66N1O8P1	636.46	636.46	-0.493
PE-C29:0	C34H68N1O8P1	650.476	650.476	-0.796
PE-C30:0	C35H70N1O8P1	664.491	664.492	-0.694
PE-C31:0	C36H72N1O8P1	678.507	678.507	-0.45
PE-C32:0	C37H74N1O8P1	692.522	692.523	-0.513
PE-C33:0	C38H76N1O8P1	706.538	706.539	-0.761
PE-C35:0	C40H80N1O8P1	734.569	734.571	-1.724
PE-C36:0	C41H82N1O8P1	748.585	748.584	1.6
PE-C37:0	C42H84N1O8P1	762.601	762.6	0.312
PE-C39:0	C44H88N1O8P1	790.632	790.631	1.727
PE-C43:0	C48H96N1O8P1	846.695	846.693	1.628
PE-C28:1	C33H64N1O8P1	634.444	634.445	-0.69
PE-C29:1	C34H66N1O8P1	648.46	648.46	-0.79
PE-C30:1	C35H68N1O8P1	662.476	662.476	-0.551
PE-C31:1	C36H70N1O8P1	676.491	676.491	-0.466
PE-C32:1	C37H72N1O8P1	690.507	690.507	-0.516
PE-C34:1	C39H76N1O8P1	718.538	718.538	-0.083
PE-C36:1	C41H80N1O8P1	746.569	746.57	-0.74
PE-C37:1	C42H82N1O8P1	760.585	760.586	-1.242
PE-C38:1	C43H84N1O8P1	774.601	774.601	-0.945
PE-C39:1	C44H86N1O8P1	788.616	788.614	2.555
PE-C41:1	C46H90N1O8P1	816.648	816.646	1.867
PE-C30:2	C35H66N1O8P1	660.46	660.46	-0.675
PE-C32:2	C37H70N1O8P1	688.491	688.492	-0.532
PE-C33:2	C38H72N1O8P1	702.507	702.507	-0.411
PE-C34:2	C39H74N1O8P1	716.522	716.523	-0.497
PE-C35:2	C40H76N1O8P1	730.538	730.538	-0.488
PE-C36:2	C41H78N1O8P1	744.554	744.554	-0.531
PE-C37:2	C42H80N1O8P1	758.569	758.57	-0.381
PE-C38:2	C43H82N1O8P1	772.585	772.582	3.532
PE-C40:2	C45H86N1O8P1	800.616	800.617	-0.965
PE-C41:2	C46H88N1O8P1	814.632	814.632	0.195
PE-C43:2	C48H92N1O8P1	842.663	842.662	1.715
PE-C30:3	C35H64N1O8P1	658.444	658.445	-0.435
PE-C31:3	C36H66N1O8P1	672.46	672.458	3.248
PE-C32:3	C37H68N1O8P1	686.476	686.476	-0.554
PE-C33:3	C38H70N1O8P1	700.491	700.489	3.246
PE-C34:3	C39H72N1O8P1	714.507	714.507	-0.181
PE-C35:3	C40H74N1O8P1	728.522	728.52	2.789
PE-C36:3	C41H76N1O8P1	742.538	742.537	1.234
PE-C45:3	C50H94N1O8P1	868.679	868.679	0.387
PE-C32:4	C37H66N1O8P1	684.46	684.46	-0.359
PE-C33:4	C38H68N1O8P1	698.476	698.473	3.772
PE-C34:4	C39H70N1O8P1	712.491	712.489	2.876
PE-C35:4	C40H72N1O8P1	726.507	726.505	2.831
PE-C36:4	C41H74N1O8P1	740.522	740.52	3.213
PE-C37:4	C42H76N1O8P1	754.538	754.538	0.766
PE-C38:4	C43H78N1O8P1	768.554	768.551	3.281
PE-C34:5	C39H68N1O8P1	710.476	710.476	-0.013
PE-C36:5	C41H72N1O8P1	738.507	738.507	-0.082
PE-C37:5	C42H74N1O8P1	752.522	752.52	3.153
PE-C38:5	C43H76N1O8P1	766.538	766.538	-0.449
PE-C39:5	C44H78N1O8P1	780.554	780.554	0.154
PE-C40:5	C45H80N1O8P1	794.569	794.569	-0.006
PE-C41:5	C46H82N1O8P1	808.585	808.584	0.943
PE-C36:6	C41H70N1O8P1	736.491	736.491	0.036
PE-C37:6	C42H72N1O8P1	750.507	750.507	-0.148
PE-C38:6	C43H74N1O8P1	764.522	764.523	-0.474
PE-C39:6	C44H76N1O8P1	778.538	778.538	-0.208
PE-C40:6	C45H78N1O8P1	792.554	792.554	-0.195
PE-C41:6	C46H80N1O8P1	806.569	806.57	-0.316
PE-C42:6	C47H82N1O8P1	820.585	820.587	-1.911
PE-C43:6	C48H84N1O8P1	834.601	834.601	-0.172
PE-C38:7	C43H72N1O8P1	762.507	762.507	-0.207
PE-C40:7	C45H76N1O8P1	790.538	790.539	-1.149
PE-C41:7	C46H78N1O8P1	804.554	804.554	-0.029
PE-C44:7	C49H84N1O8P1	846.601	846.6	0.322
PE-C40:8	C45H74N1O8P1	788.522	788.523	-0.32
PE-C40:8	C45H74N1O8P1	788.522	788.521	2.489
PE-C41:8	C46H76N1O8P1	802.538	802.536	2.491
PE-C42:8	C47H78N1O8P1	816.554	816.553	0.46
PE-C43:8	C48H80N1O8P1	830.569	830.57	-0.254
PE-C44:8	C49H82N1O8P1	844.585	844.585	0.018
PE-C40:9	C45H72N1O8P1	786.507	786.505	2.397
PE-C42:9	C47H76N1O8P1	814.538	814.536	2.147
PE-C44:9	C49H80N1O8P1	842.569	842.566	3.675
PE-C40:10	C45H70N1O8P1	784.491	784.491	0.124
PE-C40:10	C45H70N1O8P1	784.491	784.49	2.062
PE-C42:10	C47H74N1O8P1	812.522	812.521	2.315
PE-C42:11	C47H72N1O8P1	810.507	810.506	1.14
PE-C44:11	C49H76N1O8P1	838.538	838.537	0.824
PE-C44:12	C49H74N1O8P1	836.522	836.521	1.428
PG-C28:0	C34H67O10P1	684.481	684.481	-0.54
PG-C29:0	C35H69O10P1	698.497	698.497	-0.8
PG-C30:0	C36H71O10P1	712.512	712.513	-0.906
PG-C31:0	C37H73O10P1	726.528	726.529	-1.003
PG-C32:0	C38H75O10P1	740.544	740.544	-0.803
PG-C33:0	C39H77O10P1	754.559	754.561	-2.232
PG-C34:0	C40H79O10P1	768.575	768.575	-0.199
PG-C35:0	C41H81O10P1	782.591	782.593	-3.281
PG-C37:0	C43H85O10P1	810.622	810.625	-3.562
PG-C38:0	C44H87O10P1	824.638	824.64	-2.685
PG-C30:1	C36H69O10P1	710.497	710.497	-0.399
PG-C31:1	C37H71O10P1	724.512	724.512	-0.147
PG-C32:1	C38H73O10P1	738.528	738.528	-0.481
PG-C33:1	C39H75O10P1	752.544	752.543	0.512
PG-C34:1	C40H77O10P1	766.559	766.56	-0.364
PG-C35:1	C41H79O10P1	780.575	780.575	-0.399
PG-C36:1	C42H81O10P1	794.591	794.591	-0.665
PG-C37:1	C43H83O10P1	808.606	808.608	-2.333
PG-C39:1	C45H87O10P1	836.638	836.64	-2.85
PG-C30:2	C36H67O10P1	708.481	708.481	-0.18
PG-C32:2	C38H71O10P1	736.512	736.513	-0.567
PG-C34:2	C40H75O10P1	764.544	764.544	-0.492
PG-C35:2	C41H77O10P1	778.559	778.56	-0.744
PG-C36:2	C42H79O10P1	792.575	792.574	0.779
PG-C37:2	C43H81O10P1	806.591	806.593	-3.088
PG-C38:2	C44H83O10P1	820.606	820.606	-0.296
PG-C39:2	C45H85O10P1	834.622	834.624	-2.15
PG-C41:2	C47H89O10P1	862.653	862.655	-2.48
PG-C32:3	C38H69O10P1	734.497	734.496	0.401
PG-C34:3	C40H73O10P1	762.528	762.528	-0.626
PG-C35:3	C41H75O10P1	776.544	776.545	-1.254
PG-C35:3	C41H75O10P1	776.544	776.546	-3.217
PG-C36:3	C42H77O10P1	790.559	790.561	-1.906
PG-C37:3	C43H79O10P1	804.575	804.577	-3.154
PG-C39:3	C45H83O10P1	832.606	832.609	-3.354
PG-C39:3	C45H83O10P1	832.606	832.609	-3.242
PG-C41:3	C47H87O10P1	860.638	860.64	-2.932
PG-C39:4	C45H81O10P1	830.591	830.593	-3.119
PG-C41:4	C47H85O10P1	858.622	858.625	-3.407
PG-C34:5	C40H69O10P1	758.497	758.497	-0.321
PG-C40:5	C46H81O10P1	842.591	842.59	0.587
PG-C41:5	C47H83O10P1	856.606	856.609	-3.32
PG-C34:6	C40H67O10P1	756.481	756.482	-0.915
PG-C35:8	C41H65O10P1	766.465	766.465	0.557
PG-C44:9	C50H81O10P1	890.591	890.589	1.427
PG-C40:11	C46H69O10P1	830.497	830.5	-3.708
PG-C42:11	C48H73O10P1	858.528	858.525	3.264
SQDG-C28:0	C37H70O12S1	756.493	756.493	-0.263
SQDG-C29:0	C38H72O12S1	770.508	770.509	-0.839
SQDG-C30:0	C39H74O12S1	784.524	784.524	-0.322
SQDG-C31:0	C40H76O12S1	798.54	798.54	-0.083
SQDG-C32:0	C41H78O12S1	812.555	812.556	-0.345
SQDG-C33:0	C42H80O12S1	826.571	826.571	-0.52
SQDG-C34:0	C43H82O12S1	840.587	840.588	-1.169
SQDG-C36:0	C45H86O12S1	868.618	868.618	-0.543
SQDG-C40:0	C49H94O12S1	924.68	924.68	0.331
SQDG-C28:1	C37H68O12S1	754.477	754.476	0.816
SQDG-C30:1	C39H72O12S1	782.508	782.509	-0.365
SQDG-C31:1	C40H74O12S1	796.524	796.524	0.447
SQDG-C32:1	C41H76O12S1	810.54	810.539	0.13
SQDG-C33:1	C42H78O12S1	824.555	824.555	0.828
SQDG-C34:1	C43H80O12S1	838.571	838.571	-0.42
SQDG-C36:1	C45H84O12S1	866.602	866.602	0.717
SQDG-C40:1	C49H92O12S1	922.665	922.665	-0.125
SQDG-C42:1	C51H96O12S1	950.696	950.696	-0.153
SQDG-C43:1	C52H98O12S1	964.712	964.713	-1.839
SQDG-C44:1	C53H100O12S1	978.727	978.725	2.794
SQDG-C30:2	C39H70O12S1	780.493	780.493	-0.49
SQDG-C31:2	C40H72O12S1	794.508	794.509	-0.561
SQDG-C32:2	C41H74O12S1	808.524	808.524	-0.226
SQDG-C34:2	C43H78O12S1	836.555	836.555	0.53
SQDG-C35:2	C44H80O12S1	850.571	850.574	-4.108
SQDG-C41:2	C50H92O12S1	934.665	934.662	3.478
SQDG-C42:2	C51H94O12S1	948.68	948.68	0.01
SQDG-C30:3	C39H68O12S1	778.477	778.477	0.178
SQDG-C32:3	C41H72O12S1	806.508	806.508	-0.114
SQDG-C33:3	C42H74O12S1	820.524	820.527	-3.83
SQDG-C33:3	C42H74O12S1	820.524	820.524	0.375
SQDG-C34:3	C43H76O12S1	834.54	834.54	-0.344
SQDG-C36:3	C45H80O12S1	862.571	862.571	-0.413
SQDG-C41:3	C50H90O12S1	932.649	932.653	-4.071
SQDG-C32:4	C41H70O12S1	804.493	804.493	-0.44
SQDG-C34:4	C43H74O12S1	832.524	832.524	-0.28
SQDG-C32:5	C41H68O12S1	802.477	802.479	-2.072
SQDG-C36:5	C45H76O12S1	858.54	858.54	-0.566
SQDG-C42:5	C51H88O12S1	942.633	942.636	-2.86
SQDG-C38:6	C47H78O12S1	884.555	884.555	0.473
SQDG-C46:6	C55H94O12S1	996.68	996.68	0.116
SQDG-C36:7	C45H72O12S1	854.508	854.509	-0.335
SQDG-C44:12	C53H78O12S1	956.555	956.555	0.112
TAG-C42:0	C45H86O6	740.676	740.677	-0.59
TAG-C43:0	C46H88O6	754.692	754.692	-0.503
TAG-C44:0	C47H90O6	768.708	768.708	-0.517
TAG-C45:0	C48H92O6	782.723	782.724	-0.461
TAG-C46:0	C49H94O6	796.739	796.739	-0.508
TAG-C47:0	C50H96O6	810.755	810.755	-0.503
TAG-C48:0	C51H98O6	824.77	824.771	-0.52
TAG-C49:0	C52H100O6	838.786	838.786	-0.301
TAG-C50:0	C53H102O6	852.801	852.802	-0.302
TAG-C51:0	C54H104O6	866.817	866.817	-0.009
TAG-C52:0	C55H106O6	880.833	880.833	-0.185
TAG-C52:0	C55H106O6	880.833	880.833	-0.17
TAG-C53:0	C56H108O6	894.848	894.848	0.388
TAG-C54:0	C57H110O6	908.864	908.864	-0.328
TAG-C42:1	C45H84O6	738.661	738.661	-0.755
TAG-C43:1	C46H86O6	752.676	752.677	-0.72
TAG-C44:1	C47H88O6	766.692	766.692	-0.438
TAG-C45:1	C48H90O6	780.708	780.708	-0.458
TAG-C46:1	C49H92O6	794.723	794.724	-0.465
TAG-C47:1	C50H94O6	808.739	808.739	-0.421
TAG-C48:1	C51H96O6	822.755	822.755	-0.4
TAG-C49:1	C52H98O6	836.77	836.77	-0.276
TAG-C50:1	C53H100O6	850.786	850.786	-0.319
TAG-C51:1	C54H102O6	864.801	864.802	-0.324
TAG-C52:1	C55H104O6	878.817	878.817	-0.295
TAG-C53:1	C56H106O6	892.833	892.833	0.156
TAG-C54:1	C57H108O6	906.848	906.849	-0.118
TAG-C56:1	C59H112O6	934.88	934.88	0.187
TAG-C37:2	C40H72O6	666.567	666.567	-0.214
TAG-C39:2	C42H76O6	694.598	694.599	-0.942
TAG-C40:2	C43H78O6	708.614	708.615	-1.335
TAG-C42:2	C45H82O6	736.645	736.645	-0.687
TAG-C43:2	C46H84O6	750.661	750.661	-0.205
TAG-C44:2	C47H86O6	764.676	764.677	-0.39
TAG-C45:2	C48H88O6	778.692	778.692	-0.432
TAG-C46:2	C49H90O6	792.708	792.708	-0.406
TAG-C47:2	C50H92O6	806.723	806.724	-0.372
TAG-C48:2	C51H94O6	820.739	820.739	-0.371
TAG-C49:2	C52H96O6	834.755	834.755	-0.34
TAG-C50:2	C53H98O6	848.77	848.77	-0.223
TAG-C51:2	C54H100O6	862.786	862.786	-0.294
TAG-C52:2	C55H102O6	876.801	876.802	-0.251
TAG-C53:2	C56H104O6	890.817	890.817	-0.346
TAG-C54:2	C57H106O6	904.833	904.833	-0.526
TAG-C55:2	C58H108O6	918.848	918.848	-0.049
TAG-C56:2	C59H110O6	932.864	932.865	-0.51
TAG-C58:2	C61H114O6	960.895	960.895	0.46
TAG-C58:2	C61H114O6	960.895	960.895	-0.073
TAG-C42:3	C45H80O6	734.629	734.63	-1.271
TAG-C44:3	C47H84O6	762.661	762.661	-0.309
TAG-C45:3	C48H86O6	776.676	776.677	-0.423
TAG-C46:3	C49H88O6	790.692	790.692	-0.396
TAG-C47:3	C50H90O6	804.708	804.708	-0.529
TAG-C48:3	C51H92O6	818.723	818.724	-0.364
TAG-C49:3	C52H94O6	832.739	832.739	-0.357
TAG-C50:3	C53H96O6	846.755	846.755	-0.243
TAG-C51:3	C54H98O6	860.77	860.77	-0.29
TAG-C52:3	C55H100O6	874.786	874.786	-0.109
TAG-C53:3	C56H102O6	888.801	888.802	-0.304
TAG-C54:3	C57H104O6	902.817	902.817	-0.274
TAG-C55:3	C58H106O6	916.833	916.833	0.207
TAG-C56:3	C59H108O6	930.848	930.849	-0.914
TAG-C58:3	C61H112O6	958.88	958.88	-0.249
TAG-C42:4	C45H78O6	732.614	732.617	-4.92
TAG-C44:4	C47H82O6	760.645	760.646	-0.89
TAG-C45:4	C48H84O6	774.661	774.662	-1.364
TAG-C46:4	C49H86O6	788.676	788.677	-0.384
TAG-C47:4	C50H88O6	802.692	802.692	-0.444
TAG-C48:4	C51H90O6	816.708	816.708	-0.392
TAG-C49:4	C52H92O6	830.723	830.724	-0.362
TAG-C50:4	C53H94O6	844.739	844.739	-0.236
TAG-C51:4	C54H96O6	858.755	858.755	-0.321
TAG-C52:4	C55H98O6	872.77	872.77	-0.153
TAG-C54:4	C57H102O6	900.801	900.802	-0.172
TAG-C55:4	C58H104O6	914.817	914.817	-0.016
TAG-C56:4	C59H106O6	928.833	928.833	-0.193
TAG-C58:4	C61H110O6	956.864	956.863	0.632
TAG-C44:5	C47H80O6	758.629	758.631	-1.806
TAG-C46:5	C49H84O6	786.661	786.661	-0.413
TAG-C47:5	C50H86O6	800.676	800.676	-0.253
TAG-C48:5	C51H88O6	814.692	814.692	-0.388
TAG-C49:5	C52H90O6	828.708	828.708	-0.406
TAG-C50:5	C53H92O6	842.723	842.724	-0.374
TAG-C51:5	C54H94O6	856.739	856.739	-0.369
TAG-C52:5	C55H96O6	870.755	870.755	-0.209
TAG-C53:5	C56H98O6	884.77	884.77	-0.257
TAG-C54:5	C57H100O6	898.786	898.786	-0.336
TAG-C56:5	C59H104O6	926.817	926.817	-0.33
TAG-C45:6	C48H80O6	770.629	770.627	3.153
TAG-C48:6	C51H86O6	812.676	812.674	2.203
TAG-C49:6	C52H88O6	826.692	826.691	0.86
TAG-C50:6	C53H90O6	840.708	840.708	-0.299
TAG-C51:6	C54H92O6	854.723	854.723	-0.013
TAG-C52:6	C55H94O6	868.739	868.739	-0.335
TAG-C53:6	C56H96O6	882.755	882.755	-0.311
TAG-C54:6	C57H98O6	896.77	896.77	-0.262
TAG-C55:6	C58H100O6	910.786	910.786	-0.187
TAG-C56:6	C59H102O6	924.801	924.802	-0.266
TAG-C57:6	C60H104O6	938.817	938.817	-0.057
TAG-C58:6	C61H106O6	952.833	952.833	-0.162
TAG-C59:6	C62H108O6	966.848	966.848	0.727
TAG-C60:6	C63H110O6	980.864	980.864	-0.157
TAG-C45:7	C48H78O6	768.614	768.614	-0.087
TAG-C48:7	C51H84O6	810.661	810.66	0.817
TAG-C49:7	C52H86O6	824.676	824.676	0.503
TAG-C50:7	C53H88O6	838.692	838.692	-0.178
TAG-C51:7	C54H90O6	852.708	852.707	0.149
TAG-C52:7	C55H92O6	866.723	866.723	-0.275
TAG-C53:7	C56H94O6	880.739	880.739	-0.673
TAG-C54:7	C57H96O6	894.755	894.755	-0.223
TAG-C55:7	C58H98O6	908.77	908.77	-0.036
TAG-C56:7	C59H100O6	922.786	922.786	-0.234
TAG-C57:7	C60H102O6	936.801	936.801	0.224
TAG-C58:7	C61H104O6	950.817	950.818	-0.497
TAG-C59:7	C62H106O6	964.833	964.832	0.802
TAG-C60:7	C63H108O6	978.848	978.849	-0.363
TAG-C62:7	C65H112O6	1006.88	1006.88	0.136
TAG-C65:7	C68H118O6	1048.93	1048.93	1.211
TAG-C42:8	C45H70O6	724.551	724.548	4.445
TAG-C50:8	C53H86O6	836.676	836.676	0.165
TAG-C52:8	C55H90O6	864.708	864.708	-0.231
TAG-C53:8	C56H92O6	878.723	878.722	1.176
TAG-C54:8	C57H94O6	892.739	892.739	-0.143
TAG-C56:8	C59H98O6	920.77	920.77	-0.159
TAG-C57:8	C60H100O6	934.786	934.783	3.108
TAG-C58:8	C61H102O6	948.801	948.801	0.038
TAG-C59:8	C62H104O6	962.817	962.816	0.802
TAG-C60:8	C63H106O6	976.833	976.833	-0.293
TAG-C62:8	C65H110O6	1004.86	1004.86	-0.115
TAG-C50:9	C53H84O6	834.661	834.661	0.026
TAG-C51:9	C54H86O6	848.676	848.676	0.56
TAG-C52:9	C55H88O6	862.692	862.692	0.118
TAG-C53:9	C56H90O6	876.708	876.706	1.713
TAG-C54:9	C57H92O6	890.723	890.723	0.029
TAG-C56:9	C59H96O6	918.755	918.755	0.005
TAG-C58:9	C61H100O6	946.786	946.786	0.074
TAG-C60:9	C63H104O6	974.817	974.817	0.222
TAG-C61:9	C64H106O6	988.833	988.831	1.52
TAG-C62:9	C65H108O6	1002.85	1002.85	-0.314
TAG-C50:10	C53H82O6	832.645	832.645	-0.295
TAG-C51:10	C54H84O6	846.661	846.66	1.215
TAG-C52:10	C55H86O6	860.676	860.676	-0.079
TAG-C53:10	C56H88O6	874.692	874.691	0.984
TAG-C54:10	C57H90O6	888.708	888.708	-0.094
TAG-C56:10	C59H94O6	916.739	916.739	-0.279
TAG-C58:10	C61H98O6	944.77	944.77	-0.042
TAG-C60:10	C63H102O6	972.801	972.801	0.132
TAG-C62:10	C65H106O6	1000.83	1000.83	-0.356
TAG-C52:11	C55H84O6	858.661	858.661	-0.808
TAG-C54:11	C57H88O6	886.692	886.692	0.163
TAG-C55:11	C58H90O6	900.708	900.707	0.385
TAG-C56:11	C59H92O6	914.723	914.723	-0.06
TAG-C57:11	C60H94O6	928.739	928.743	-4.846
TAG-C58:11	C61H96O6	942.755	942.755	-0.125
TAG-C60:11	C63H100O6	970.786	970.786	0.035
TAG-C62:11	C65H104O6	998.817	998.817	0.425
TAG-C54:12	C57H86O6	884.676	884.673	3.834
TAG-C57:12	C60H92O6	926.723	926.721	2.032
TAG-C58:12	C61H94O6	940.739	940.739	0.148
TAG-C59:12	C62H96O6	954.755	954.759	-4.965
TAG-C60:12	C63H98O6	968.77	968.77	-0.282
TAG-C61:12	C64H100O6	982.786	982.79	-4.515
TAG-C62:12	C65H102O6	996.801	996.802	-0.236
TAG-C65:12	C68H108O6	1038.85	1038.85	-3.497
TAG-C58:13	C61H92O6	938.723	938.72	3.18
TAG-C59:13	C62H94O6	952.739	952.742	-3.772
TAG-C60:13	C63H96O6	966.755	966.754	0.102
TAG-C62:13	C65H100O6	994.786	994.786	-0.076
TAG-C63:13	C66H102O6	1008.8	1008.81	-4.754
TAG-C64:13	C67H104O6	1022.82	1022.82	0.148
TAG-C65:13	C68H106O6	1036.83	1036.84	-3.334
TAG-C66:13	C69H108O6	1050.85	1050.85	-0.257
TAG-C54:14	C57H82O6	880.645	880.645	-0.033
TAG-C56:14	C59H86O6	908.676	908.674	2.608
TAG-C58:14	C61H90O6	936.708	936.705	2.926
TAG-C60:14	C63H94O6	964.739	964.738	1.179
TAG-C61:14	C64H96O6	978.755	978.758	-3.829
TAG-C64:14	C67H102O6	1020.8	1020.8	-0.641
TAG-C65:14	C68H104O6	1034.82	1034.82	-3.353
TAG-C66:14	C69H106O6	1048.83	1048.83	-0.331
TAG-C56:15	C59H84O6	906.661	906.661	-0.13
TAG-C58:15	C61H88O6	934.692	934.692	0.146
TAG-C60:15	C63H92O6	962.723	962.723	0.238
TAG-C62:15	C65H96O6	990.755	990.754	0.289
TAG-C64:15	C67H100O6	1018.79	1018.79	-0.865
TAG-C66:15	C69H104O6	1046.82	1046.82	-1.285
TAG-C58:16	C61H86O6	932.676	932.676	0.097
TAG-C58:16	C61H86O6	932.676	932.68	-3.976
TAG-C62:16	C65H94O6	988.739	988.739	0.232
TAG-C66:16	C69H102O6	1044.8	1044.8	-0.047
TAG-C62:17	C65H92O6	986.723	986.723	0.128
